# Supplementary material for: Expression of CCR8 and CCX-CKR on Basophils in Chronic Urticaria Is Amplified by IgE-Mediated Activation
Source: Biomedicines. 2023 May 25;11(6):1537. doi: 10.3390/biomedicines11061537 (PMC10295731; doi:10.3390/biomedicines11061537)
Supplement: Supplementary file 1 [file biomedicines-11-01537-s001.zip]

Archive with 1 entries (1 files):
- biomedicines-1924352-supplementary.pdf
